# Supplementary material for: The Pleurothallis crateriformis complex (Orchidaceae): undescribed diversity and pollination biology of a newly recognized species group from Ecuador and Peru
Source: PhytoKeys. 2026 Feb 9;270:325–53. doi: 10.3897/phytokeys.270.175070 (PMC12910285; doi:10.3897/phytokeys.270.175070)
Supplement: XML Treatment for Pleurothallis monteroae [file phytokeys.270.175070-treatment1.xml]

<!DOCTYPE tp:taxon-treatment
  PUBLIC "-//TaxonX//DTD Taxonomic Treatment Publishing DTD v0 20100105//EN" "tax-treatment-NSO.dtd">
<tp:taxon-treatment xmlns:tp="http://www.plazi.org/taxpub"><tp:treatment-meta><kwd-group><label>Taxon classification</label><kwd>
                <named-content content-type="kingdom">Plantae</named-content>
              </kwd><kwd>
                <named-content content-type="order">Asparagales</named-content>
              </kwd><kwd>
                <named-content content-type="family">Orchidaceae</named-content>
              </kwd></kwd-group><mixed-citation publication-type="journal"><person-group><name><surname>Jiménez</surname><given-names>Marco M.</given-names></name><name><surname>Iturralde</surname><given-names>Gabriel A.</given-names></name><name><surname>Lapo-González</surname><given-names>Nadia</given-names></name><name><surname>Garzón-Suárez</surname><given-names>Henry X.</given-names></name><name><surname>Vierling</surname><given-names>Gerhard</given-names></name><name><surname>Ward</surname><given-names>Raven</given-names></name><name><surname>Wilson</surname><given-names>Mark</given-names></name></person-group><article-title>The <italic><tp:taxon-name><tp:taxon-name-part taxon-name-part-type="genus" reg="Pleurothallis">Pleurothallis</tp:taxon-name-part> <tp:taxon-name-part taxon-name-part-type="species" reg="crateriformis">crateriformis</tp:taxon-name-part></tp:taxon-name></italic> complex (<tp:taxon-name><tp:taxon-name-part taxon-name-part-type="family" reg="Orchidaceae">Orchidaceae</tp:taxon-name-part></tp:taxon-name>): undescribed diversity and pollination biology of a newly recognized species group from Ecuador and Peru</article-title><source>PhytoKeys</source><day>09</day><month>02</month><year>2026</year><volume>270</volume><fpage>325</fpage><lpage>353</lpage><pub-id pub-id-type="doi">10.3897/phytokeys.270.175070</pub-id></mixed-citation></tp:treatment-meta><tp:nomenclature><tp:taxon-name><object-id xmlns:xlink="http://www.w3.org/1999/xlink" content-type="arpha" xlink:type="simple">F5128955-0660-501C-9B11-B30B5FAAFC7C</object-id>
                    		<tp:taxon-name-part taxon-name-part-type="genus" reg="Pleurothallis">Pleurothallis</tp:taxon-name-part> <tp:taxon-name-part taxon-name-part-type="species" reg="monteroae">monteroae</tp:taxon-name-part>
                    	
                    		<object-id xmlns:xlink="http://www.w3.org/1999/xlink" content-type="ipni" xlink:type="simple">urn:lsid:ipni.org:names:77376435-1</object-id>
                    	</tp:taxon-name><tp:taxon-authority>M.M.Jiménez, F.Ramón &amp; Mark Wilson</tp:taxon-authority><tp:taxon-status xmlns:xlink="http://www.w3.org/1999/xlink" xlink:type="simple">sp. nov.</tp:taxon-status><xref ref-type="fig" rid="F6">Figs 6</xref><xref ref-type="fig" rid="F7">, 7</xref><xref ref-type="fig" rid="F12">, 12 C</xref></tp:nomenclature><tp:treatment-sec sec-type="Diagnosis"><title>Diagnosis</title><p><bold>Diagnosis</bold>. Similar to <italic><tp:taxon-name><tp:taxon-name-part taxon-name-part-type="genus" reg="Pleurothallis">Pleurothallis</tp:taxon-name-part> <tp:taxon-name-part taxon-name-part-type="species" reg="phymatodea">phymatodea</tp:taxon-name-part></tp:taxon-name></italic>, from which it differs in the elliptic to ovate, acuminate leaves (vs. ovate, acute), the 5-veined, obtuse dorsal sepal (vs. 3-veined, subacute), the subacute to shortly acuminate synsepal (vs. obtuse), the ligulate, 3.9–4.6 mm long, attenuate petals (vs. oblong, ca. 2.2 mm long, obtuse); and the lip with T-shaped cavity and a glenion (vs. with a narrowly elliptic cavity without a visible glenion), the revolute margins (vs. involute), the obtuse apex (vs. rounded).</p><fig id="F6" position="float" orientation="portrait"><object-id xmlns:xlink="http://www.w3.org/1999/xlink" content-type="doi" xlink:type="simple">10.3897/phytokeys.270.175070.figure6</object-id><object-id xmlns:xlink="http://www.w3.org/1999/xlink" content-type="arpha" xlink:type="simple">B82B6150-C76F-557D-9878-E04577AE8351</object-id><label>Figure 6.</label><caption><p><italic><tp:taxon-name><tp:taxon-name-part taxon-name-part-type="genus" reg="Pleurothallis">Pleurothallis</tp:taxon-name-part> <tp:taxon-name-part taxon-name-part-type="species" reg="monteroae">monteroae</tp:taxon-name-part></tp:taxon-name></italic> M.M.Jiménez, F. Ramón &amp; Mark Wilson. <bold>A</bold>. Habit; <bold>B</bold>. Flower; <bold>C</bold>. Dorsal sepal, abaxial view; <bold>D</bold>. Dorsal sepal, adaxial view with a close-up of the papillae (<bold>E</bold>); <bold>F</bold>. Petals, adaxial view; <bold>G</bold>. Synsepal, adaxial view; <bold>H</bold>. Lip, column, ovary, and synsepal, ¾ view; <bold>I</bold>. Column, dorsal and frontal (<bold>J</bold>) views with a close-up of the surface of the ovary (<bold>K</bold>); <bold>L</bold>. Lip, abaxial view; <bold>M</bold>. Lip, adaxial view; <bold>N</bold>. Lip, ¾ view; <bold>O</bold>. Anther cap, adaxial view; <bold>P</bold>. Anther cap, abaxial view; <bold>Q</bold>. Pollinarium. Prepared by G.A. Iturralde from photographs of the holotype.</p></caption><graphic xmlns:xlink="http://www.w3.org/1999/xlink" xlink:href="phytokeys-270-325_article-175070__-g006.jpg" id="oo_1535884.jpg" position="float" orientation="portrait" xlink:type="simple"><uri content-type="original_file" xlink:type="simple">https://binary.pensoft.net/fig/1535884</uri></graphic></fig><fig id="F7" position="float" orientation="portrait"><object-id xmlns:xlink="http://www.w3.org/1999/xlink" content-type="doi" xlink:type="simple">10.3897/phytokeys.270.175070.figure7</object-id><object-id xmlns:xlink="http://www.w3.org/1999/xlink" content-type="arpha" xlink:type="simple">546542E1-4E11-5D6D-B2D9-68284BD3B6BE</object-id><label>Figure 7.</label><caption><p><italic><tp:taxon-name><tp:taxon-name-part taxon-name-part-type="genus" reg="Pleurothallis">Pleurothallis</tp:taxon-name-part> <tp:taxon-name-part taxon-name-part-type="species" reg="monteroae">monteroae</tp:taxon-name-part></tp:taxon-name> in situ</italic>. <bold>A</bold>. Photo by Paola Ordóñez Montero from the type locality; <bold>B</bold>. Photo by Raquel Betancourt from near Tundayme, southeastern Ecuador.</p></caption><graphic xmlns:xlink="http://www.w3.org/1999/xlink" xlink:href="phytokeys-270-325_article-175070__-g007.jpg" id="oo_1535885.jpg" position="float" orientation="portrait" xlink:type="simple"><uri content-type="original_file" xlink:type="simple">https://binary.pensoft.net/fig/1535885</uri></graphic></fig></tp:treatment-sec><tp:treatment-sec sec-type="Holotype"><title>Holotype.</title><p>Ecuador • Zamora-Chinchipe: Cerca de El Plateado, 6 August 2025, <italic>M.M. Jiménez León &amp; M. Jiménez Villalta</italic> 2620 (<abbrev xmlns:xlink="http://www.w3.org/1999/xlink" content-type="institution" xlink:title="Universidad Particular de Loja" xlink:type="simple">HUTPL</abbrev> 15797!).</p><p><bold>Description</bold>. Epiphytic herb, caespitose, to 10 cm tall. <bold><italic>Roots</italic></bold> slender, white, flexuous, 0.5 mm in diameter. <bold><italic>Ramicauls</italic></bold> suberect, green, 9.1–10.1 cm long, 0.1 cm in diameter, ascending at the base, enclosed by two papery basal sheaths at the base and one below the middle, bracts infundibuliform, upper sheath 11.7–28.7 mm long, glabrous, basal sheath 4.2–10.8 mm long, papulose. <bold><italic>Leaves</italic></bold> reflexed, sessile, dark green, elliptic to ovate, concave centrally between convex halves, 5.1–6.2 × 2.8–3.5 cm, microscopically papillate, subverrucose, centrally canaliculate, thickly coriaceous, with a navicular concavity behind the flower, base cordate, lobes unequal, sometimes overlapping, margins slightly revolute, apex attenuate. <bold><italic>Inflorescence</italic></bold> forming successive, multi-flowered coflorescences with a single open flower, subtended by a prostrate, papyraceous spathe, 4.4–5.0 mm long; pseudopeduncle short, ca. 1.6 mm long, floral bract infundibuliform, ca. 3.4 mm long. Pedicel subverrucose, 3.3–4.0 mm long, dilated at the junction with the ovary. <bold><italic>Ovary</italic></bold> pale yellow with purple papillae, obconic, 1.4–1.9 × 1.3–1.4 mm, coarsely papillose, furrowed. <bold><italic>Flowers</italic></bold> resupinate or non-resupinate, sepals, petals, and lip pale yellow or rose, profusely covered with chocolate or purple pustules, petals brown at the apex, column whitish yellow, suffused with purple above, clinandrium purple. <bold><italic>Sepals</italic></bold> papulose-subverrucose abaxially with sparse coarse papillae, <bold><italic>dorsal sepal</italic></bold> 5-veined, orbicular elliptic, 5.0–5.3 × 3.9–4.5 mm, slightly convex overall, apex obtuse; <bold><italic>synsepal</italic></bold> 5–7-veined, transversely elliptic, 4.3–4.6 × 3.8–4.4 mm, shallow to concave, apex subacute to shortly acuminate. <bold><italic>Petals</italic></bold> 1-veined, porrect, oblique, ligulate, slightly falcate, 3.9–4.6 × 0.9–1.2 mm, adaxially slightly canaliculate in the middle, margins flat, apex attenuate, slightly incurved. <bold><italic>Lip</italic></bold> 3-veined, cordiform-ovate, carnose, deeply concave, 2.3 × 2.0–2.1 mm, with a T-shaped cavity and a shallow, purple, inverted V-shaped, bilobed glenion at the base; base subtruncate, with short, obtuse angles; a pair of rounded calli flanking the glenion, margins slightly revolute, apex obtuse. <bold><italic>Column</italic></bold> complanate, 1.1 × 1.3–1.4 mm, papillose, clinandrium sinuate, rostellar flap 0.3 mm long; stigma apical, transversely elliptic, margins thickened, purple. <bold><italic>Anther cap</italic></bold> purple, ovate, subcordate, ca. 0.7 × 0.7 mm. <bold><italic>Pollinia</italic></bold> yellow, obovoid, ca. 0.7 mm long.</p></tp:treatment-sec><tp:treatment-sec sec-type="Etymology"><title>Etymology.</title><p>Named after Paola Ordóñez Montero, an enthusiastic nature photographer who observed this species.</p></tp:treatment-sec><tp:treatment-sec sec-type="Distribution and ecology"><title>Distribution and ecology.</title><p><italic><tp:taxon-name><tp:taxon-name-part taxon-name-part-type="genus" reg="Pleurothallis">Pleurothallis</tp:taxon-name-part> <tp:taxon-name-part taxon-name-part-type="species" reg="monteroae">monteroae</tp:taxon-name-part></tp:taxon-name></italic> is known from the western foothills of the central and southern part of the Cordillera del Cóndor in the province of Zamora-Chinchipe, forming part of the ecosystem known as the evergreen lower montane forest on sandstone plateaus of the Cóndor-Kutukú ranges (BsBa03) (<xref ref-type="bibr" rid="B20">Ministerio de Ambiente del Ecuador 2013</xref>), at elevations between 1100 and 1700 m (Fig. <xref ref-type="fig" rid="F8">8</xref>). In the type locality, individuals of this species grow as epiphytes close to the ground in the understory. Other species of orchids, such as <italic><tp:taxon-name><tp:taxon-name-part taxon-name-part-type="genus" reg="Elleanthus">Elleanthus</tp:taxon-name-part> <tp:taxon-name-part taxon-name-part-type="species" reg="conifer">conifer</tp:taxon-name-part></tp:taxon-name></italic> (Rchb.f. &amp; Warsz.) Rchb.f., <italic><tp:taxon-name><tp:taxon-name-part taxon-name-part-type="genus" reg="Elleanthus">E.</tp:taxon-name-part> <tp:taxon-name-part taxon-name-part-type="species" reg="virgatus">virgatus</tp:taxon-name-part></tp:taxon-name></italic> (Rchb.f.) C.Schweinf., <italic><tp:taxon-name><tp:taxon-name-part taxon-name-part-type="genus" reg="Masdevallia">Masdevallia</tp:taxon-name-part> <tp:taxon-name-part taxon-name-part-type="species" reg="lilacina">lilacina</tp:taxon-name-part></tp:taxon-name></italic> Königer, <italic><tp:taxon-name><tp:taxon-name-part taxon-name-part-type="genus" reg="Masdevallia">M.</tp:taxon-name-part> <tp:taxon-name-part taxon-name-part-type="species" reg="mendozae">mendozae</tp:taxon-name-part></tp:taxon-name></italic> Luer, <italic><tp:taxon-name><tp:taxon-name-part taxon-name-part-type="genus" reg="Maxillaria">Maxillaria</tp:taxon-name-part> <tp:taxon-name-part taxon-name-part-type="species" reg="pachyacron">pachyacron</tp:taxon-name-part></tp:taxon-name></italic> Schltr., and <italic><tp:taxon-name><tp:taxon-name-part taxon-name-part-type="genus" reg="Oncidium">Oncidium</tp:taxon-name-part> <tp:taxon-name-part taxon-name-part-type="species" reg="gayi">gayi</tp:taxon-name-part></tp:taxon-name></italic> J.M.H.Shaw, were found sympatrically with <italic><tp:taxon-name><tp:taxon-name-part taxon-name-part-type="genus" reg="Pleurothallis">P.</tp:taxon-name-part> <tp:taxon-name-part taxon-name-part-type="species" reg="monteroae">monteroae</tp:taxon-name-part></tp:taxon-name></italic>. In this area, the local flora is dominated by <italic><tp:taxon-name><tp:taxon-name-part taxon-name-part-type="genus" reg="Baccharis">Baccharis</tp:taxon-name-part> <tp:taxon-name-part taxon-name-part-type="species" reg="genistelloides">genistelloides</tp:taxon-name-part></tp:taxon-name></italic> (Lam.) Pers., <italic><tp:taxon-name><tp:taxon-name-part taxon-name-part-type="genus" reg="Clusia">Clusia</tp:taxon-name-part> <tp:taxon-name-part taxon-name-part-type="species" reg="multiflora">multiflora</tp:taxon-name-part></tp:taxon-name></italic> Kunth, <italic><tp:taxon-name><tp:taxon-name-part taxon-name-part-type="genus" reg="Semiramisia">Semiramisia</tp:taxon-name-part> <tp:taxon-name-part taxon-name-part-type="species" reg="speciosa">speciosa</tp:taxon-name-part></tp:taxon-name></italic> (Benth.) Klotzsch, <italic><tp:taxon-name><tp:taxon-name-part taxon-name-part-type="genus" reg="Symbolanthus">Symbolanthus</tp:taxon-name-part> <tp:taxon-name-part taxon-name-part-type="species" reg="jasonii">jasonii</tp:taxon-name-part></tp:taxon-name></italic> J.E.Molina &amp; Struwe and <italic><tp:taxon-name><tp:taxon-name-part taxon-name-part-type="genus" reg="Siphocampylus">Siphocampylus</tp:taxon-name-part> <tp:taxon-name-part taxon-name-part-type="species" reg="scandens">scandens</tp:taxon-name-part></tp:taxon-name></italic> (Kunth) G.Don. A second locality was found north of the type locality near Tundayme by Raquel Betancourt in 2018 (Figs <xref ref-type="fig" rid="F7">7B</xref>, <xref ref-type="fig" rid="F8">8</xref>). The flowering of this species occurs between March and November.</p><fig id="F8" position="float" orientation="portrait"><object-id xmlns:xlink="http://www.w3.org/1999/xlink" content-type="doi" xlink:type="simple">10.3897/phytokeys.270.175070.figure8</object-id><object-id xmlns:xlink="http://www.w3.org/1999/xlink" content-type="arpha" xlink:type="simple">15015E7A-B620-5046-B582-6EE2DEDC2C01</object-id><label>Figure 8.</label><caption><p>Distribution of the described species in the <italic><tp:taxon-name><tp:taxon-name-part taxon-name-part-type="genus" reg="Pleurothallis">Pleurothallis</tp:taxon-name-part> <tp:taxon-name-part taxon-name-part-type="species" reg="crateriformis">crateriformis</tp:taxon-name-part></tp:taxon-name></italic> complex. Map prepared by Henry X. Garzón-Suárez.</p></caption><graphic xmlns:xlink="http://www.w3.org/1999/xlink" xlink:href="phytokeys-270-325_article-175070__-g008.jpg" id="oo_1535886.jpg" position="float" orientation="portrait" xlink:type="simple"><uri content-type="original_file" xlink:type="simple">https://binary.pensoft.net/fig/1535886</uri></graphic></fig></tp:treatment-sec><tp:treatment-sec sec-type="Conservation assessment"><title>Conservation assessment.</title><p>The species is currently known from four occurrences in two localities in Zamora-Chinchipe Province: three near Cerro Plateado (holotype + two iNaturalist photographic records) and one near Tundayme, ca. 100 km to the north (georeferenced photographic record). The calculated extent of occurrence (<abbrev xmlns:xlink="http://www.w3.org/1999/xlink" xlink:title="extent of occurrence" xlink:type="simple">EOO</abbrev>) based on these records is 98 km<sup>2</sup>, and the area of occupancy (<abbrev xmlns:xlink="http://www.w3.org/1999/xlink" xlink:title="area of occupancy" xlink:type="simple">AOO</abbrev>) is 16 km<sup>2</sup>.</p><p>The known localities are all within an area heavily impacted by large-scale mining concessions, which have already caused severe deforestation and habitat fragmentation in the Cordillera del Cóndor region (<xref ref-type="bibr" rid="B19">Mestanza-Ramón et al. 2022</xref>; <xref ref-type="bibr" rid="B18">Mena-Quintana et al. 2025</xref>). These threats are ongoing and directly affect habitats required by orchids. Although some populations occur near government-protected areas, such as Cerro Plateado and El Quimi Biological Reserves and El Zarza Wildlife Refuge, these areas do not guarantee effective conservation. Mining concessions overlap with legally protected zones (<xref ref-type="bibr" rid="B30">Roy et al. 2018</xref>; <xref ref-type="bibr" rid="B22">Peck et al. 2024</xref>), undermining their integrity and exposing the species to severe threats. The proximity of mining concessions to all known localities of <italic><tp:taxon-name><tp:taxon-name-part taxon-name-part-type="genus" reg="Pleurothallis">Pleurothallis</tp:taxon-name-part> <tp:taxon-name-part taxon-name-part-type="species" reg="monteroae">monteroae</tp:taxon-name-part></tp:taxon-name></italic> significantly increases the risk of population decline and potential extinction. Even within protected areas, the presence of concessions indicates weak enforcement of conservation policies.</p><p>Although the species may be more widespread but under-collected in southeastern Ecuador, the extremely restricted known distribution (<abbrev xmlns:xlink="http://www.w3.org/1999/xlink" xlink:title="extent of occurrence" xlink:type="simple">EOO</abbrev> &lt; 5,000 km<sup>2</sup>; <abbrev xmlns:xlink="http://www.w3.org/1999/xlink" xlink:title="area of occupancy" xlink:type="simple">AOO</abbrev> &lt; 500 km<sup>2</sup>; ≤ 5 locations), combined with the high level of threat and an inferred continuing decline in habitat quality, justifies a preliminary assessment of Endangered (<abbrev xmlns:xlink="http://www.w3.org/1999/xlink" xlink:title="Endangered" xlink:type="simple">EN</abbrev>) under criteria B1ab(iii)+2ab(iii), following the precautionary principle recommended by the IUCN.</p></tp:treatment-sec><tp:treatment-sec sec-type="Additional records"><title>Additional records.</title><p><bold>Ecuador</bold> • <bold>Zamora-Chinchipe</bold>: Nangaritza, 24 April 2024, observation in iNaturalist by Paola Ordóñez Montero, <ext-link xmlns:xlink="http://www.w3.org/1999/xlink" xlink:href="https://www.inaturalist.org/observations/209190380" ext-link-type="uri" xlink:type="simple">https://www.inaturalist.org/observations/209190380</ext-link> (Suppl. material <xref ref-type="supplementary-material" rid="S1">1</xref>); Nangaritza, 18 March 2025, observation in iNaturalist by Paola Ordóñez Montero, <ext-link xmlns:xlink="http://www.w3.org/1999/xlink" xlink:href="https://www.inaturalist.org/observations/265967102" ext-link-type="uri" xlink:type="simple">https://www.inaturalist.org/observations/265967102</ext-link> (accessed 25 Aug 2025); near Tundayme, 2 November 2018, photo by Raquel Betancourt privately shared with M. Jiménez (reproduced in Fig. <xref ref-type="fig" rid="F7">7B</xref>).</p></tp:treatment-sec><tp:treatment-sec sec-type="Taxonomic notes"><title>Taxonomic notes.</title><p><italic><tp:taxon-name><tp:taxon-name-part taxon-name-part-type="genus" reg="Pleurothallis">Pleurothallis</tp:taxon-name-part> <tp:taxon-name-part taxon-name-part-type="species" reg="monteroae">monteroae</tp:taxon-name-part></tp:taxon-name></italic> is most similar to <italic><tp:taxon-name><tp:taxon-name-part taxon-name-part-type="genus" reg="Pleurothallis">P.</tp:taxon-name-part> <tp:taxon-name-part taxon-name-part-type="species" reg="phymatodea">phymatodea</tp:taxon-name-part></tp:taxon-name></italic> in its similarly sized plants (less than 10 cm tall), thickly coriaceous, convex leaves, a suborbicular dorsal sepal, and an ovate, bowl-shaped lip. The new species is distinguished from <italic><tp:taxon-name><tp:taxon-name-part taxon-name-part-type="genus" reg="Pleurothallis">P.</tp:taxon-name-part> <tp:taxon-name-part taxon-name-part-type="species" reg="phymatodea">phymatodea</tp:taxon-name-part></tp:taxon-name></italic> by its pale yellow ovary and flowers covered with chocolate to purple papillae (vs. purple-black flowers and ovary with verrucae of the same color), petals with flat margins (vs. involute), and a transversely elliptic synsepal (vs. transversely ovate). Another difference between the two species is the transversely elliptic stigma in the new species (vs. broadly hexagonal in <italic><tp:taxon-name><tp:taxon-name-part taxon-name-part-type="genus" reg="Pleurothallis">P.</tp:taxon-name-part> <tp:taxon-name-part taxon-name-part-type="species" reg="phymatodea">phymatodea</tp:taxon-name-part></tp:taxon-name></italic>; Fig. <xref ref-type="fig" rid="F4">4A</xref>). <italic><tp:taxon-name><tp:taxon-name-part taxon-name-part-type="genus" reg="Pleurothallis">P.</tp:taxon-name-part> <tp:taxon-name-part taxon-name-part-type="species" reg="monteroae">monteroae</tp:taxon-name-part></tp:taxon-name></italic> is the only species in the group known to have a glenion inside the cavity of the lip.</p><p><italic><tp:taxon-name><tp:taxon-name-part taxon-name-part-type="genus" reg="Pleurothallis">Pleurothallis</tp:taxon-name-part> <tp:taxon-name-part taxon-name-part-type="species" reg="monteroae">monteroae</tp:taxon-name-part></tp:taxon-name></italic> also shows affinities with <italic><tp:taxon-name><tp:taxon-name-part taxon-name-part-type="genus" reg="Pleurothallis">P.</tp:taxon-name-part> <tp:taxon-name-part taxon-name-part-type="species" reg="equipedites">equipedites</tp:taxon-name-part></tp:taxon-name></italic> in its yellowish flowers with purple pustules. However, the new species differs in its smaller dorsal sepal, 5.0–5.3 × 3.9–4.5 mm, and synsepal, 4.3–4.6 × 3.8–4.5 mm (vs. 6.0–7.2 × 5.1–6.0 mm and ca. 6.7 × 6.6 mm, respectively). The most distinctive difference lies in the lip, which in <italic><tp:taxon-name><tp:taxon-name-part taxon-name-part-type="genus" reg="Pleurothallis">P.</tp:taxon-name-part> <tp:taxon-name-part taxon-name-part-type="species" reg="monteroae">monteroae</tp:taxon-name-part></tp:taxon-name></italic> is cordiform-ovate and crateriform, with a T-shaped cavity and a unique bilobed glenion surrounded by two rounded calli (vs. calceiform, with a lanceolate, canaliculate cavity and two elongated, ribbed calli).</p></tp:treatment-sec><tp:treatment-sec><!--Section generated to contain objects referenced in tp:taxon-treatment.--><fig id="F12" position="float" orientation="portrait"><object-id xmlns:xlink="http://www.w3.org/1999/xlink" content-type="doi" xlink:type="simple">10.3897/phytokeys.270.175070.figure12</object-id><object-id xmlns:xlink="http://www.w3.org/1999/xlink" content-type="arpha" xlink:type="simple">006B8601-1377-5649-847D-B68E80BDE7BF</object-id><label>Figure 12.</label><caption><p>Species in the <italic><tp:taxon-name><tp:taxon-name-part taxon-name-part-type="genus" reg="Pleurothallis">Pleurothallis</tp:taxon-name-part> <tp:taxon-name-part taxon-name-part-type="species" reg="crateriformis">crateriformis</tp:taxon-name-part></tp:taxon-name></italic> complex. <bold>A</bold>. <italic><tp:taxon-name><tp:taxon-name-part taxon-name-part-type="genus" reg="Pleurothallis">P.</tp:taxon-name-part> <tp:taxon-name-part taxon-name-part-type="species" reg="crateriformis">crateriformis</tp:taxon-name-part></tp:taxon-name></italic> (<italic>ex situ</italic> collection, photo by Gerhard Vierling); <bold>B</bold>. <italic><tp:taxon-name><tp:taxon-name-part taxon-name-part-type="genus" reg="Pleurothallis">P.</tp:taxon-name-part> <tp:taxon-name-part taxon-name-part-type="species" reg="equipedites">equipedites</tp:taxon-name-part></tp:taxon-name></italic> (<italic>ex situ</italic> collection, photo by Kevin Holcomb); <bold>C</bold>. <italic><tp:taxon-name><tp:taxon-name-part taxon-name-part-type="genus" reg="Pleurothallis">P.</tp:taxon-name-part> <tp:taxon-name-part taxon-name-part-type="species" reg="monteroae">monteroae</tp:taxon-name-part></tp:taxon-name></italic> (southeastern Ecuador, photo by Marco Jiménez); <bold>D</bold>. <italic><tp:taxon-name><tp:taxon-name-part taxon-name-part-type="genus" reg="Pleurothallis">P.</tp:taxon-name-part> <tp:taxon-name-part taxon-name-part-type="species" reg="nipterophylla">nipterophylla</tp:taxon-name-part></tp:taxon-name></italic> (<italic>ex situ</italic> collection, photo by Pontus Aratoun); <bold>E</bold>. <italic><tp:taxon-name><tp:taxon-name-part taxon-name-part-type="genus" reg="Pleurothallis">P.</tp:taxon-name-part> <tp:taxon-name-part taxon-name-part-type="species" reg="phymatodea">phymatodea</tp:taxon-name-part></tp:taxon-name></italic> (<italic>ex situ</italic> collection, photo by Ron Parsons); <bold>F</bold>. <italic><tp:taxon-name><tp:taxon-name-part taxon-name-part-type="genus" reg="Pleurothallis">P.</tp:taxon-name-part> <tp:taxon-name-part taxon-name-part-type="species" reg="pyelophera">pyelophera</tp:taxon-name-part></tp:taxon-name></italic> (<italic>ex situ</italic> collection of Ecuagenera, photo by Mark Wilson); <bold>G</bold>. <italic><tp:taxon-name><tp:taxon-name-part taxon-name-part-type="genus" reg="Pleurothallis">P.</tp:taxon-name-part> <tp:taxon-name-part taxon-name-part-type="species" reg="austrorientalis">austrorientalis</tp:taxon-name-part></tp:taxon-name></italic> (<italic>ex situ</italic> collection, photo by Grzegorz Gorbuz). Figure prepared by Marco M. Jiménez.</p></caption><graphic xmlns:xlink="http://www.w3.org/1999/xlink" xlink:href="phytokeys-270-325_article-175070__-g012.jpg" id="oo_1535890.jpg" position="float" orientation="portrait" xlink:type="simple"><uri content-type="original_file" xlink:type="simple">https://binary.pensoft.net/fig/1535890</uri></graphic></fig><supplementary-material xmlns:xlink="http://www.w3.org/1999/xlink" id="S1" position="float" orientation="portrait" xlink:type="simple"><object-id content-type="doi" xlink:type="simple">10.3897/phytokeys.270.175070.suppl1</object-id><object-id content-type="arpha" xlink:type="simple">9246EA7B-3C0B-5010-BA8A-656E0A4ED4F8</object-id><label>Supplementary material 1</label><caption><p>iNaturalist record of <italic><tp:taxon-name><tp:taxon-name-part taxon-name-part-type="genus" reg="Pleurothallis">Pleurothallis</tp:taxon-name-part> <tp:taxon-name-part taxon-name-part-type="species" reg="monteroae">monteroae</tp:taxon-name-part></tp:taxon-name></italic></p></caption><statement content-type="dataType"><label>Data type</label><p>docx</p></statement><media xlink:href="phytokeys-270-325_article-175070__-s001.docx" mimetype="application" mime-subtype="vnd.openxmlformats-officedocument.wordprocessingml.document" position="float" orientation="portrait" id="oo_1535896.docx" xlink:type="simple"><uri content-type="original_file" xlink:type="simple">https://binary.pensoft.net/file/1535896</uri></media><permissions><license xlink:type="simple"><license-p>This dataset is made available under the Open Database License (<ext-link ext-link-type="uri" xlink:href="http://opendatacommons.org/licenses/odbl/1.0/" xlink:type="simple">http://opendatacommons.org/licenses/odbl/1.0/</ext-link>). The Open Database License (ODbL) is a license agreement intended to allow users to freely share, modify, and use this Dataset while maintaining this same freedom for others, provided that the original source and author(s) are credited.</license-p></license></permissions><attrib specific-use="authors"> Marco M. Jiménez, Gabriel A. Iturralde, Nadia Lapo-González, Henry X. Garzón-Suárez, Gerhard Vierling, Raven Ward, Mark Wilson</attrib></supplementary-material><fig id="F4" position="float" orientation="portrait"><object-id xmlns:xlink="http://www.w3.org/1999/xlink" content-type="doi" xlink:type="simple">10.3897/phytokeys.270.175070.figure4</object-id><object-id xmlns:xlink="http://www.w3.org/1999/xlink" content-type="arpha" xlink:type="simple">D578A04A-CF3C-512E-8D17-1A90A22C9B35</object-id><label>Figure 4.</label><caption><p>Morphological similarity between non-resupinate flowers of geographically distant species of <italic><tp:taxon-name><tp:taxon-name-part taxon-name-part-type="genus" reg="Pleurothallis">Pleurothallis</tp:taxon-name-part></tp:taxon-name></italic>. <bold>A</bold>. <italic><tp:taxon-name><tp:taxon-name-part taxon-name-part-type="genus" reg="Pleurothallis">Pleurothallis</tp:taxon-name-part> <tp:taxon-name-part taxon-name-part-type="species" reg="phymatodea">phymatodea</tp:taxon-name-part></tp:taxon-name></italic> from southeastern Ecuador (photo by Kevin Holcomb); <bold>B</bold>. <italic><tp:taxon-name><tp:taxon-name-part taxon-name-part-type="genus" reg="Pleurothallis">Pleurothallis</tp:taxon-name-part> <tp:taxon-name-part taxon-name-part-type="species" reg="excavata">excavata</tp:taxon-name-part></tp:taxon-name></italic> from Central America (photo by Danny Lentz).</p></caption><graphic xmlns:xlink="http://www.w3.org/1999/xlink" xlink:href="phytokeys-270-325_article-175070__-g004.jpg" id="oo_1535882.jpg" position="float" orientation="portrait" xlink:type="simple"><uri content-type="original_file" xlink:type="simple">https://binary.pensoft.net/fig/1535882</uri></graphic></fig></tp:treatment-sec><ref-list><ref id="B20"><mixed-citation xmlns:xlink="http://www.w3.org/1999/xlink" xlink:type="simple">Ministerio del Ambiente del Ecuador (2013) Sistema de Clasificación de los Ecosistemas del Ecuador Continental. Subsecretaría de Patrimonio Natural, Quito, 232 pp.</mixed-citation></ref><ref id="B19"><mixed-citation xmlns:xlink="http://www.w3.org/1999/xlink" xlink:type="simple">Mestanza-Ramón C, Cuenca-Cumbicus J, D’orio G, Flores-Toala J, Segovia-Cáceres S, Bonilla-Bonilla A, Straface S (2022) Gold mining in the Amazon region of Ecuador: History and a review of its socio-environmental impacts. Land 11(2): 221. <ext-link xlink:href="10.3390/land11020221" ext-link-type="doi" xlink:type="simple">https://doi.org/10.3390/land11020221</ext-link></mixed-citation></ref><ref id="B18"><mixed-citation xmlns:xlink="http://www.w3.org/1999/xlink" xlink:type="simple">Mena-Quintana FN, Álvarez W, Franco W, Moncayo L, Tipán M, Ayala J (2025) Land degraded by gold mining in the Ecuadorian Amazon: A proposal for boosting eco­system restoration through induced revegetation. Forests 16(2): 372. <ext-link xlink:href="10.3390/f16020372" ext-link-type="doi" xlink:type="simple">https://doi.org/10.3390/f16020372</ext-link></mixed-citation></ref><ref id="B30"><mixed-citation xmlns:xlink="http://www.w3.org/1999/xlink" xlink:type="simple">Roy BA, Zorrilla M, Endara L, Thomas DC, Vandegrift R, Rubenstein JM, Policha T, Ríos-Touma B, Read M (2018) New mining concessions could severely decrease biodiversity and ecosystem services in Ecuador. Tropical Conservation Science 11: 1940082918780427. <ext-link xlink:href="10.1177/1940082918780427" ext-link-type="doi" xlink:type="simple">https://doi.org/10.1177/1940082918780427</ext-link></mixed-citation></ref><ref id="B22"><mixed-citation xmlns:xlink="http://www.w3.org/1999/xlink" xlink:type="simple">Peck MR, Desselas M, Bonilla‐Bedoya S, Redín G, Durango‐Cordero J (2024) The conflict between Rights of Nature and mining in Ecuador: Implications of the Los Cedros Cloud Forest case for biodiversity conservation. People and Nature 6(3): 1096–1115. <ext-link xlink:href="10.1002/pan3.10615" ext-link-type="doi" xlink:type="simple">https://doi.org/10.1002/pan3.10615</ext-link></mixed-citation></ref></ref-list></tp:taxon-treatment>
