# Supplementary material for: The Pleurothallis crateriformis complex (Orchidaceae): undescribed diversity and pollination biology of a newly recognized species group from Ecuador and Peru
Source: PhytoKeys. 2026 Feb 9;270:325–53. doi: 10.3897/phytokeys.270.175070 (PMC12910285; doi:10.3897/phytokeys.270.175070)
Supplement: XML Treatment for Pleurothallis austrorientalis [file phytokeys.270.175070-treatment2.xml]

<!DOCTYPE tp:taxon-treatment
  PUBLIC "-//TaxonX//DTD Taxonomic Treatment Publishing DTD v0 20100105//EN" "tax-treatment-NSO.dtd">
<tp:taxon-treatment xmlns:tp="http://www.plazi.org/taxpub"><tp:treatment-meta><kwd-group><label>Taxon classification</label><kwd>
                <named-content content-type="kingdom">Plantae</named-content>
              </kwd><kwd>
                <named-content content-type="order">Asparagales</named-content>
              </kwd><kwd>
                <named-content content-type="family">Orchidaceae</named-content>
              </kwd></kwd-group><mixed-citation publication-type="journal"><person-group><name><surname>Jiménez</surname><given-names>Marco M.</given-names></name><name><surname>Iturralde</surname><given-names>Gabriel A.</given-names></name><name><surname>Lapo-González</surname><given-names>Nadia</given-names></name><name><surname>Garzón-Suárez</surname><given-names>Henry X.</given-names></name><name><surname>Vierling</surname><given-names>Gerhard</given-names></name><name><surname>Ward</surname><given-names>Raven</given-names></name><name><surname>Wilson</surname><given-names>Mark</given-names></name></person-group><article-title>The <italic><tp:taxon-name><tp:taxon-name-part taxon-name-part-type="genus" reg="Pleurothallis">Pleurothallis</tp:taxon-name-part> <tp:taxon-name-part taxon-name-part-type="species" reg="crateriformis">crateriformis</tp:taxon-name-part></tp:taxon-name></italic> complex (<tp:taxon-name><tp:taxon-name-part taxon-name-part-type="family" reg="Orchidaceae">Orchidaceae</tp:taxon-name-part></tp:taxon-name>): undescribed diversity and pollination biology of a newly recognized species group from Ecuador and Peru</article-title><source>PhytoKeys</source><day>09</day><month>02</month><year>2026</year><volume>270</volume><fpage>325</fpage><lpage>353</lpage><pub-id pub-id-type="doi">10.3897/phytokeys.270.175070</pub-id></mixed-citation></tp:treatment-meta><tp:nomenclature><tp:taxon-name><object-id xmlns:xlink="http://www.w3.org/1999/xlink" content-type="arpha" xlink:type="simple">E9C6D8CC-EF0A-5020-B97E-99B1D25EF92C</object-id>
                    		<tp:taxon-name-part taxon-name-part-type="genus" reg="Pleurothallis">Pleurothallis</tp:taxon-name-part> <tp:taxon-name-part taxon-name-part-type="species" reg="austrorientalis">austrorientalis</tp:taxon-name-part>
                    	
                    		<object-id xmlns:xlink="http://www.w3.org/1999/xlink" content-type="ipni" xlink:type="simple">urn:lsid:ipni.org:names:77376558-1</object-id>
                    	</tp:taxon-name><tp:taxon-authority>M.M.Jiménez &amp; Mark Wilson</tp:taxon-authority><tp:taxon-status xmlns:xlink="http://www.w3.org/1999/xlink" xlink:type="simple">sp. nov.</tp:taxon-status><xref ref-type="fig" rid="F9">Figs 9</xref><xref ref-type="fig" rid="F10">, 10</xref></tp:nomenclature><tp:treatment-sec sec-type="Diagnosis"><title>Diagnosis.</title><p>Similar to <italic><tp:taxon-name><tp:taxon-name-part taxon-name-part-type="genus" reg="Pleurothallis">Pleurothallis</tp:taxon-name-part> <tp:taxon-name-part taxon-name-part-type="species" reg="crateriformis">crateriformis</tp:taxon-name-part></tp:taxon-name></italic>, from which it differs in the glabrous ramicaul sheaths (vs. hispid), the ovate-lanceolate leaves (vs. broadly ovate), the subterete, subverrucose ovary (vs. obconic, coarsely papillose), the elliptic-ovate, obtuse dorsal sepal (vs. round-ovate, rounded), the obovate, subacute, 7.2–7.9 mm wide synsepal (vs. oblong-ovate, obtuse, ca. 4.2 mm wide), the recurved, 7.4–8.4 × 1.3 mm, partially spreading petals (vs. incurved, 4.0 × 3.0 mm, porrect), the saccate lip with obtuse angles at the base and a rounded apex (vs. saccate-navicular with subacute angles at the base and a subacute apex), and the reniform stigma (vs. trigonous).</p></tp:treatment-sec><tp:treatment-sec sec-type="Holotype"><title>Holotype.</title><p>Ecuador • Zamora-Chinchipe: Vía Loja-Zamora, cerca de El Tambo, 2441 m, 14 April 2022, flowered in cultivation 15 February 2025, <italic>M.M. Jiménez León &amp; M. Jiménez Villalta</italic> 1658 (<abbrev xmlns:xlink="http://www.w3.org/1999/xlink" content-type="institution" xlink:title="Universidad Particular de Loja" xlink:type="simple">HUTPL</abbrev> 15448!).</p></tp:treatment-sec><tp:treatment-sec sec-type="Description"><title>Description.</title><p>Epiphytic herb, caespitose, up to 19 cm tall. <bold><italic>Roots</italic></bold> slender, white, flexuous, 0.8 mm in diameter. <bold><italic>Ramicauls</italic></bold> suberect, green, 9.9–20.0 cm long, 0.2 cm in diameter, ascending at the base, enclosed by two papery basal sheaths at the base and one below the middle, bracts infundibuliform, glabrous, upper bracts 3.4–3.6 cm long, 0.2 cm in diameter. <bold><italic>Leaves</italic></bold> reflexed, sessile, pale green, ovate-lanceolate, concave, 7.2–10.3 × 3.2–5.4 cm, subplicate, thinly coriaceous, base cordate, lobes unequal and sometimes overlapping, margins slightly involute; apex attenuate. <bold><italic>Inflorescence</italic></bold> forming successive multi-flowered coflorescences with up to three open flowers, subtended by a prostrate, papyraceous spathe, 7.8–10.6 mm long; pseudopeduncle short, ca. 2.4 mm long, floral bract infundibuliform, ca. 5.3 mm long; pedicel very long, verrucose, dilated at the junction with the ovary, 10.9–12.3 mm long; <bold><italic>ovary</italic></bold> pale green suffused with brown to the apex, subterete, 4.3–4.7 × 1.7–1.9 mm, subverrucose-foveolate, furrowed, with black dots over the surface. <bold><italic>Flowers</italic></bold> resupinate or not resupinate, with sepals, petals, and lip pale green to yellow-green, adaxially covered with purple, coarse papillae (pustulate on sepals and petals and mamillate in the lip), petals apex chocolate-colored, lip whitish to the base, column whitish yellow, suffused with purple above, clinandrium purple. <bold><italic>Sepals</italic></bold> abaxially papillose-subverrucose, veins hollow adaxially and carinate abaxially, <bold><italic>dorsal sepal</italic></bold> 5-veined, elliptic-ovate, 9.5–10.0 × 7.4–8.3 mm, hollow below the middle, convex above the middle, apex obtuse; <bold><italic>synsepal</italic></bold> 6-veined, broadly obovate, 9.1–9.7 × 6.9.2–7.7 mm, deeply concave, apex subacute. <bold><italic>Petals</italic></bold> 1-veined, forward projecting, partially spreading, oblique, linear-falcate, 7.2–8.4 × 1.3 mm, convex adaxially, margins slightly involute, apex acute, recurved. <bold><italic>Lip</italic></bold> 3-veined, saccate, sometimes laterally complanate, 3.2–3.7 × 2.7–3.6 mm, 2.8 mm tall, elliptic to obovate-subhastate as seen from the front, with a lanceolate to narrowly ovate cavity in the middle, dilated at the base seen laterally; base subtruncate, hinged to the column-foot, with short, obtuse angles, margins slightly revolute, apex rounded. <bold><italic>Column</italic></bold> complanate, 3.4–3.5 × 2.2–2.4 mm, papillose in the upper half, clinandrium sinuate, rostellar flap 0.7 mm long; stigma apical, reniform. <bold><italic>Anther cap</italic></bold> whitish yellow, narrowly ovate, subcordate, ca. 1.4 × 0.8 mm. <bold><italic>Pollinia</italic></bold> yellow, narrowly obovoid, ca. 1.2 mm long.</p></tp:treatment-sec><tp:treatment-sec sec-type="Etymology"><title>Etymology.</title><p>The specific epithet austrorientalis, refers to the geographical distribution of this species in southeastern Ecuador.</p><p><bold>Distribution and ecology</bold>. <italic><tp:taxon-name><tp:taxon-name-part taxon-name-part-type="genus" reg="Pleurothallis">Pleurothallis</tp:taxon-name-part> <tp:taxon-name-part taxon-name-part-type="species" reg="austrorientalis">austrorientalis</tp:taxon-name-part></tp:taxon-name></italic> is known from the eastern slope of the southern Ecuadorian Andes, forming part of the ecosystem known as evergreen montane forest at the south of the Cordillera Oriental of the Andes (BsMn02) (<xref ref-type="bibr" rid="B20">Ministerio de Ambiente del Ecuador 2013</xref>), between 2400 and 2700 m in elevation. This region corresponds to the southern Ecuadorian provinces of Azuay, Loja, and Zamora-Chinchipe (Fig. <xref ref-type="fig" rid="F8">8</xref>), which is known as a biological ‘hotspot’ due to its extraordinarily high diversity and endemism levels (<xref ref-type="bibr" rid="B27">Quizhpe et al. 2002</xref>; <xref ref-type="bibr" rid="B32">Tapia-Armijos et al. 2015</xref>). This area is the weather divide between the humid Amazon (“Oriente”) and the dry Inter-Andean region, and it is the transition zone between the perhumid montane broad-leaved forest and the upper montane forests (<xref ref-type="bibr" rid="B2">Beck et al. 2018</xref>).</p><p>Individuals of this species grow as epiphytes close to the ground in the understory over ravines. The flowering of this species occurs between February and May. It grows together with other orchid species such as <italic><tp:taxon-name><tp:taxon-name-part taxon-name-part-type="genus" reg="Cyrtochilum">Cyrtochilum</tp:taxon-name-part> <tp:taxon-name-part taxon-name-part-type="species" reg="funis">funis</tp:taxon-name-part></tp:taxon-name></italic> (F.Lehm. &amp; Kraenzl.) Kraenzl., <italic><tp:taxon-name><tp:taxon-name-part taxon-name-part-type="genus" reg="Masdevallia">Masdevallia</tp:taxon-name-part> <tp:taxon-name-part taxon-name-part-type="species" reg="mandarina">mandarina</tp:taxon-name-part></tp:taxon-name></italic> (Luer &amp; R.Escobar) Luer, <italic><tp:taxon-name><tp:taxon-name-part taxon-name-part-type="genus" reg="Masdevallia">M.</tp:taxon-name-part> <tp:taxon-name-part taxon-name-part-type="species" reg="norops">norops</tp:taxon-name-part></tp:taxon-name></italic> Luer &amp; Andreetta, <italic><tp:taxon-name><tp:taxon-name-part taxon-name-part-type="genus" reg="Maxillaria">Maxillaria</tp:taxon-name-part> <tp:taxon-name-part taxon-name-part-type="species" reg="hastulata">hastulata</tp:taxon-name-part></tp:taxon-name></italic> Lindl., <italic><tp:taxon-name><tp:taxon-name-part taxon-name-part-type="genus" reg="Pleurothallis">Pleurothallis</tp:taxon-name-part> <tp:taxon-name-part taxon-name-part-type="species" reg="bivalvis">bivalvis</tp:taxon-name-part></tp:taxon-name></italic> Lindl. and <italic><tp:taxon-name><tp:taxon-name-part taxon-name-part-type="genus" reg="Pleurothallis">P.</tp:taxon-name-part> <tp:taxon-name-part taxon-name-part-type="species" reg="omoglossa">omoglossa</tp:taxon-name-part></tp:taxon-name></italic> Luer.</p></tp:treatment-sec><tp:treatment-sec sec-type="Conservation assessment"><title>Conservation assessment.</title><p>The species is known from four occurrences representing four localities: Zamora-Chinchipe Province (holotype near El Tambo), one record near Estación Científica San Francisco, approximately 3 km to the south, one near Cajanuma (approximately 20 km to the south), and Azuay Province (near Jima, approximately 85 km to the north). The calculated extent of occurrence (<abbrev xmlns:xlink="http://www.w3.org/1999/xlink" xlink:title="extent of occurrence" xlink:type="simple">EOO</abbrev>) of <italic><tp:taxon-name><tp:taxon-name-part taxon-name-part-type="genus" reg="Pleurothallis">Pleurothallis</tp:taxon-name-part> <tp:taxon-name-part taxon-name-part-type="species" reg="austrorientalis">austrorientalis</tp:taxon-name-part></tp:taxon-name></italic> is 430 km<sup>2</sup>, and the area of occupancy (<abbrev xmlns:xlink="http://www.w3.org/1999/xlink" xlink:title="area of occupancy" xlink:type="simple">AOO</abbrev>) is 16 km<sup>2</sup>.</p><p>Studies have documented a pronounced trend of habitat loss and fragmentation in the southeastern provinces of Ecuador. <xref ref-type="bibr" rid="B32">Tapia-Armijos et al. (2015)</xref> reported that between 1976 and 2008, the region experienced annual deforestation rates ranging from 0.75% to 2.86%, accompanied by a drastic reduction in the average size of forest fragments and increased isolation. Approximately 46% of the original forest has been converted into landscapes dominated by agricultural activities, compromising ecological connectivity and ecosystem resilience. This fragmentation is not restricted to unprotected areas; even within the National System of Protected Areas (<abbrev xmlns:xlink="http://www.w3.org/1999/xlink" xlink:title="National System of Protected Areas" xlink:type="simple">SNAP</abbrev>) and protective forests, patterns of forest cover loss and declining structural and functional connectivity have been observed (<xref ref-type="bibr" rid="B14">Kleemann et al. 2022</xref>; <xref ref-type="bibr" rid="B21">Noh et al. 2022</xref>). The expansion of pastures and crops remains the main driver of fragmentation in Andean and Amazonian ecosystems, compounded by external pressures such as road construction and mining (<xref ref-type="bibr" rid="B19">Mestanza-Ramón et al. 2022</xref>; <xref ref-type="bibr" rid="B18">Mena-Quintana et al. 2025</xref>).</p><fig id="F9" position="float" orientation="portrait"><object-id xmlns:xlink="http://www.w3.org/1999/xlink" content-type="doi" xlink:type="simple">10.3897/phytokeys.270.175070.figure9</object-id><object-id xmlns:xlink="http://www.w3.org/1999/xlink" content-type="arpha" xlink:type="simple">3D87E016-878C-50DE-9CE8-27986318EC8E</object-id><label>Figure 9.</label><caption><p><italic><tp:taxon-name><tp:taxon-name-part taxon-name-part-type="genus" reg="Pleurothallis">Pleurothallis</tp:taxon-name-part> <tp:taxon-name-part taxon-name-part-type="species" reg="austrorientalis">austrorientalis</tp:taxon-name-part></tp:taxon-name></italic> M.M.Jiménez &amp; Mark Wilson. <bold>A</bold>. Habit; <bold>B</bold>. Flower; <bold>C</bold>. Dorsal sepal, adaxial view with a close-up of the pustules (<bold>D</bold>); <bold>E</bold>. Petals, adaxial view with a close-up of the pustules (<bold>F</bold>); <bold>G</bold>. Synsepal, adaxial view; <bold>H</bold>. Lip, column, and ovary in lateral view with a close-up of the column in dorsal view (<bold>I</bold>); <bold>J</bold>. Frontal view of the column; <bold>K</bold>. Lip in adaxial and dorsal (<bold>L</bold>) views with a close-up of the surface (<bold>M</bold>); <bold>N</bold>. Lip, abaxial view; <bold>O</bold>. Anther cap, adaxial view; <bold>P</bold>. Anther cap, abaxial view; <bold>Q</bold>. Pollinarium. Prepared by N. Lapo-González from photographs of the holotype.</p></caption><graphic xmlns:xlink="http://www.w3.org/1999/xlink" xlink:href="phytokeys-270-325_article-175070__-g009.jpg" id="oo_1535887.jpg" position="float" orientation="portrait" xlink:type="simple"><uri content-type="original_file" xlink:type="simple">https://binary.pensoft.net/fig/1535887</uri></graphic></fig><p>Given the restricted known distribution (<abbrev xmlns:xlink="http://www.w3.org/1999/xlink" xlink:title="extent of occurrence" xlink:type="simple">EOO</abbrev> &lt; 5,000 km<sup>2</sup>; <abbrev xmlns:xlink="http://www.w3.org/1999/xlink" xlink:title="area of occupancy" xlink:type="simple">AOO</abbrev> &lt; 500 km<sup>2</sup>; ≤ 5 locations) and the documented habitat degradation, we recommend assessing <italic><tp:taxon-name><tp:taxon-name-part taxon-name-part-type="genus" reg="Pleurothallis">Pleurothallis</tp:taxon-name-part> <tp:taxon-name-part taxon-name-part-type="species" reg="austrorientalis">austrorientalis</tp:taxon-name-part></tp:taxon-name></italic> as Endangered (<abbrev xmlns:xlink="http://www.w3.org/1999/xlink" xlink:title="Endangered" xlink:type="simple">EN</abbrev>) under criteria B1ab(iii)+2ab(iii).</p></tp:treatment-sec><tp:treatment-sec sec-type="Additional specimens examined"><title>Additional specimens examined.</title><p><bold>Ecuador</bold> • <bold>Azuay</bold>: Near Jima, cultivated by Linder Suin, 6 Mar 2001, <italic>C. Luer</italic> 19773 (SEL! Flower in alcohol); “Zamora-Chinchipe” [Loja]: Cajanuma Range south of Loja, 2750 m, 21 Mar 1985, <italic>C. Luer, J. Luer, A. Hirtz &amp; W. Flores</italic> 10739 (SEL 47763! Flower in alcohol; MO 1241799!); Zamora-Chinchipe: Area of Estación Científica San Francisco, road Loja-Zamora, ca. 35 km from Loja, 2400 m, 12 May 2006, <italic>F. Werner &amp; A. Zach</italic> 1991 (SEL 54501!); purchased in Europe from unknown vendor as <italic><tp:taxon-name><tp:taxon-name-part taxon-name-part-type="genus" reg="Pleurothallis">Pleurothallis</tp:taxon-name-part> <tp:taxon-name-part taxon-name-part-type="species" reg="crateriformis">crateriformis</tp:taxon-name-part></tp:taxon-name></italic>, of unknown origin, flowered in cultivation in Zamość, Poland, 19 Mar 2024, <italic>M. Gorbuz, G. Gorbuz &amp; M. Wilson s.n</italic>. (flowers in spirits, COCO PL1257!).</p></tp:treatment-sec><tp:treatment-sec sec-type="Taxonomic notes"><title>Taxonomic notes.</title><p><italic><tp:taxon-name><tp:taxon-name-part taxon-name-part-type="genus" reg="Pleurothallis">Pleurothallis</tp:taxon-name-part> <tp:taxon-name-part taxon-name-part-type="species" reg="austrorientalis">austrorientalis</tp:taxon-name-part></tp:taxon-name></italic> shares with <italic><tp:taxon-name><tp:taxon-name-part taxon-name-part-type="genus" reg="Pleurothallis">P.</tp:taxon-name-part> <tp:taxon-name-part taxon-name-part-type="species" reg="crateriformis">crateriformis</tp:taxon-name-part></tp:taxon-name></italic> and <italic><tp:taxon-name><tp:taxon-name-part taxon-name-part-type="genus" reg="Pleurothallis">P.</tp:taxon-name-part> <tp:taxon-name-part taxon-name-part-type="species" reg="pyelophera">pyelophera</tp:taxon-name-part></tp:taxon-name></italic> a deeply concave lip that lacks calli and is ventrally ventricose. The former occurs in central Peru. The differences between <italic><tp:taxon-name><tp:taxon-name-part taxon-name-part-type="genus" reg="Pleurothallis">P.</tp:taxon-name-part> <tp:taxon-name-part taxon-name-part-type="species" reg="austrorientalis">austrorientalis</tp:taxon-name-part></tp:taxon-name></italic> and <italic><tp:taxon-name><tp:taxon-name-part taxon-name-part-type="genus" reg="Pleurothallis">P.</tp:taxon-name-part> <tp:taxon-name-part taxon-name-part-type="species" reg="crateriformis">crateriformis</tp:taxon-name-part></tp:taxon-name></italic> were outlined in the diagnosis; however, additional distinctions are noted here. The new species has previously been confused with <italic><tp:taxon-name><tp:taxon-name-part taxon-name-part-type="genus" reg="Pleurothallis">P.</tp:taxon-name-part> <tp:taxon-name-part taxon-name-part-type="species" reg="crateriformis">crateriformis</tp:taxon-name-part></tp:taxon-name></italic>. <xref ref-type="bibr" rid="B16">Luer (2005)</xref>, in his monograph on <italic><tp:taxon-name><tp:taxon-name-part taxon-name-part-type="genus" reg="Acronia">Acronia</tp:taxon-name-part></tp:taxon-name></italic> C. Presl section Macrophyllae-Fasciculatae, illustrated the species and misidentified it as <italic><tp:taxon-name><tp:taxon-name-part taxon-name-part-type="genus" reg="Acronia">Acronia</tp:taxon-name-part> <tp:taxon-name-part taxon-name-part-type="species" reg="crateriformis">crateriformis</tp:taxon-name-part></tp:taxon-name></italic> (Fig. <xref ref-type="fig" rid="F10">10</xref>). <italic><tp:taxon-name><tp:taxon-name-part taxon-name-part-type="genus" reg="Pleurothallis">Pleurothallis</tp:taxon-name-part> <tp:taxon-name-part taxon-name-part-type="species" reg="austrorientalis">austrorientalis</tp:taxon-name-part></tp:taxon-name></italic> is distinguished from <italic><tp:taxon-name><tp:taxon-name-part taxon-name-part-type="genus" reg="Pleurothallis">P.</tp:taxon-name-part> <tp:taxon-name-part taxon-name-part-type="species" reg="crateriformis">crateriformis</tp:taxon-name-part></tp:taxon-name></italic> by its concave-subplicate leaves attenuate at the apex (vs. plane, acute), the adaxial surface of the flowers covered with chocolate-colored papillae (vs. yellow), linear-falcate petals with revolute margins (vs. lanceolate-linear, flat), a broadly obovate, crateriform, subacute synsepal, 7.2–7.9 mm wide (vs. navicular, oblong-ovate, obtuse, 4.2 mm wide), a saccate lip (vs. navicular-saccate), and a whitish yellow anther (vs. purple).</p><fig id="F10" position="float" orientation="portrait"><object-id xmlns:xlink="http://www.w3.org/1999/xlink" content-type="doi" xlink:type="simple">10.3897/phytokeys.270.175070.figure10</object-id><object-id xmlns:xlink="http://www.w3.org/1999/xlink" content-type="arpha" xlink:type="simple">99D71AF0-2492-53A9-ABFA-4D2559567962</object-id><label>Figure 10.</label><caption><p><italic><tp:taxon-name><tp:taxon-name-part taxon-name-part-type="genus" reg="Pleurothallis">Pleurothallis</tp:taxon-name-part> <tp:taxon-name-part taxon-name-part-type="species" reg="austrorientalis">austrorientalis</tp:taxon-name-part></tp:taxon-name></italic> illustrated by Carlyle A. Luer as <italic><tp:taxon-name><tp:taxon-name-part taxon-name-part-type="genus" reg="Acronia">Acronia</tp:taxon-name-part> <tp:taxon-name-part taxon-name-part-type="species" reg="crateriformis">crateriformis</tp:taxon-name-part></tp:taxon-name></italic> in <italic>Icones Pleurothallidinarum</italic> XXVII (2005): pl. 227. Courtesy of Missouri Botanical Garden Press.</p></caption><graphic xmlns:xlink="http://www.w3.org/1999/xlink" xlink:href="phytokeys-270-325_article-175070__-g010.jpg" id="oo_1535888.jpg" position="float" orientation="portrait" xlink:type="simple"><uri content-type="original_file" xlink:type="simple">https://binary.pensoft.net/fig/1535888</uri></graphic></fig><p>From <italic><tp:taxon-name><tp:taxon-name-part taxon-name-part-type="genus" reg="Pleurothallis">Pleurothallis</tp:taxon-name-part> <tp:taxon-name-part taxon-name-part-type="species" reg="pyelophera">pyelophera</tp:taxon-name-part></tp:taxon-name></italic>, the new species is distinguished by its larger, attenuate leaves, 7.2–10.3 cm long (vs. 5.5–7.0 cm long, acute), a subverrucose, subterete ovary (vs. densely, minutely papillose, obconic), uniformly colored flowers (vs. striped), an elliptic-ovate, 5-veined dorsal sepal (vs. 7–8-veined, subcircular), a bowl-shaped synsepal (vs. navicular), linear-falcate, 1-veined petals with revolute margins (vs. 2-veined, oblong, margins flat), a lip that is elliptic-saccate with a narrowly elliptic cavity (vs. thickly navicular with a narrowly ovate cavity), obtuse basal angles (vs. triangular), a rounded apex (vs. obtuse), and the reniform stigmatic cavity (vs. trapeziform).</p></tp:treatment-sec><tp:treatment-sec><!--Section generated to contain objects referenced in tp:taxon-treatment.--><fig id="F8" position="float" orientation="portrait"><object-id xmlns:xlink="http://www.w3.org/1999/xlink" content-type="doi" xlink:type="simple">10.3897/phytokeys.270.175070.figure8</object-id><object-id xmlns:xlink="http://www.w3.org/1999/xlink" content-type="arpha" xlink:type="simple">15015E7A-B620-5046-B582-6EE2DEDC2C01</object-id><label>Figure 8.</label><caption><p>Distribution of the described species in the <italic><tp:taxon-name><tp:taxon-name-part taxon-name-part-type="genus" reg="Pleurothallis">Pleurothallis</tp:taxon-name-part> <tp:taxon-name-part taxon-name-part-type="species" reg="crateriformis">crateriformis</tp:taxon-name-part></tp:taxon-name></italic> complex. Map prepared by Henry X. Garzón-Suárez.</p></caption><graphic xmlns:xlink="http://www.w3.org/1999/xlink" xlink:href="phytokeys-270-325_article-175070__-g008.jpg" id="oo_1535886.jpg" position="float" orientation="portrait" xlink:type="simple"><uri content-type="original_file" xlink:type="simple">https://binary.pensoft.net/fig/1535886</uri></graphic></fig></tp:treatment-sec><ref-list><ref id="B20"><mixed-citation xmlns:xlink="http://www.w3.org/1999/xlink" xlink:type="simple">Ministerio del Ambiente del Ecuador (2013) Sistema de Clasificación de los Ecosistemas del Ecuador Continental. Subsecretaría de Patrimonio Natural, Quito, 232 pp.</mixed-citation></ref><ref id="B27"><mixed-citation xmlns:xlink="http://www.w3.org/1999/xlink" xlink:type="simple">Quizhpe W, Aguirre ZM, Cabrera O, Delgado TE (2002) Los páramos del Parque Nacional Podocarpus. In: Aguirre ZM, Madsen JE, Cotton E, Balslev H (Eds) Botánica Austroecuatoriana. Estudios sobre los recursos vegetales en las provincias de El Oro, Loja y Zamora-Chinchipe. Ediciones Abya Yala, Quito, 79–90.</mixed-citation></ref><ref id="B32"><mixed-citation xmlns:xlink="http://www.w3.org/1999/xlink" xlink:type="simple">Tapia-Armijos MF, Homeir J, Espinosa CI, Leuschner C, de la Cruz M (2015) Deforestation and forest fragmentation in South Ecuador since the 1970s – Losing a hotspot of biodiversity. PLoS ONE 10(11): e0142359. <ext-link xlink:href="10.1371/journal.pone.0142359" ext-link-type="doi" xlink:type="simple">https://doi.org/10.1371/journal.pone.0142359</ext-link></mixed-citation></ref><ref id="B2"><mixed-citation xmlns:xlink="http://www.w3.org/1999/xlink" xlink:type="simple">Beck E, Makeschin F, Haubrich F, Richter M, Bendix J, Valerezo C (2018) Chapter 1. The Ecosystem (Reserva Biológica San Francisco). In: Beck E, Bendix J, Kottke I, Makeschin F, Mosandl R (Eds) Gradients in a Tropical Mountain Ecosystem of Ecuador. Ecological Studies, Vol. 198. Analysis and Synthesis. Springer-Verlag Berlin Heidelberg, Heidelberg, 1–12. <ext-link xlink:href="10.1007/978-3-540-73526-7_1" ext-link-type="doi" xlink:type="simple">https://doi.org/10.1007/978-3-540-73526-7_1</ext-link></mixed-citation></ref><ref id="B14"><mixed-citation xmlns:xlink="http://www.w3.org/1999/xlink" xlink:type="simple">Kleemann J, Zamora C, Villacis-Chiluisa AB, Cuenca P, Koo H, Noh JK, Fürst C, Thiel M (2022) Deforestation in continental Ecuador with a focus on protected areas. Land 11(2): 268. <ext-link xlink:href="10.3390/land11020268" ext-link-type="doi" xlink:type="simple">https://doi.org/10.3390/land11020268</ext-link></mixed-citation></ref><ref id="B21"><mixed-citation xmlns:xlink="http://www.w3.org/1999/xlink" xlink:type="simple">Noh JK, Echeverria C, Gaona G, Kleemann J, Koo H, Fürst C, Cuenca P (2022) Forest ecosystem fragmentation in Ecuador: Challenges for sustainable land use in the Tropical Andean. Land 11(2): 287. <ext-link xlink:href="10.3390/land11020287" ext-link-type="doi" xlink:type="simple">https://doi.org/10.3390/land11020287</ext-link></mixed-citation></ref><ref id="B19"><mixed-citation xmlns:xlink="http://www.w3.org/1999/xlink" xlink:type="simple">Mestanza-Ramón C, Cuenca-Cumbicus J, D’orio G, Flores-Toala J, Segovia-Cáceres S, Bonilla-Bonilla A, Straface S (2022) Gold mining in the Amazon region of Ecuador: History and a review of its socio-environmental impacts. Land 11(2): 221. <ext-link xlink:href="10.3390/land11020221" ext-link-type="doi" xlink:type="simple">https://doi.org/10.3390/land11020221</ext-link></mixed-citation></ref><ref id="B18"><mixed-citation xmlns:xlink="http://www.w3.org/1999/xlink" xlink:type="simple">Mena-Quintana FN, Álvarez W, Franco W, Moncayo L, Tipán M, Ayala J (2025) Land degraded by gold mining in the Ecuadorian Amazon: A proposal for boosting eco­system restoration through induced revegetation. Forests 16(2): 372. <ext-link xlink:href="10.3390/f16020372" ext-link-type="doi" xlink:type="simple">https://doi.org/10.3390/f16020372</ext-link></mixed-citation></ref><ref id="B16"><mixed-citation xmlns:xlink="http://www.w3.org/1999/xlink" xlink:type="simple">Luer CA (2005) Icones Pleurothallidinarum XXVII: <italic><tp:taxon-name><tp:taxon-name-part taxon-name-part-type="genus">Dryadella</tp:taxon-name-part></tp:taxon-name></italic> and <italic><tp:taxon-name><tp:taxon-name-part taxon-name-part-type="genus">Acronia</tp:taxon-name-part></tp:taxon-name></italic> section <italic>Macrophyllae-Fasciculatae</italic>. In: Monographs in Systematic Botany from the Missouri Botanical Garden 103: 1–311.</mixed-citation></ref></ref-list></tp:taxon-treatment>
