# Supplementary material for: The Pleurothallis crateriformis complex (Orchidaceae): undescribed diversity and pollination biology of a newly recognized species group from Ecuador and Peru
Source: PhytoKeys. 2026 Feb 9;270:325–53. doi: 10.3897/phytokeys.270.175070 (PMC12910285; doi:10.3897/phytokeys.270.175070)
Supplement: XML Treatment for Pleurothallis crateriformis [file phytokeys.270.175070-treatment3.xml]

<!DOCTYPE tp:taxon-treatment
  PUBLIC "-//TaxonX//DTD Taxonomic Treatment Publishing DTD v0 20100105//EN" "tax-treatment-NSO.dtd">
<tp:taxon-treatment xmlns:tp="http://www.plazi.org/taxpub"><tp:treatment-meta><kwd-group><label>Taxon classification</label><kwd>
                <named-content content-type="kingdom">Plantae</named-content>
              </kwd><kwd>
                <named-content content-type="order">Asparagales</named-content>
              </kwd><kwd>
                <named-content content-type="family">Orchidaceae</named-content>
              </kwd></kwd-group><mixed-citation publication-type="journal"><person-group><name><surname>Jiménez</surname><given-names>Marco M.</given-names></name><name><surname>Iturralde</surname><given-names>Gabriel A.</given-names></name><name><surname>Lapo-González</surname><given-names>Nadia</given-names></name><name><surname>Garzón-Suárez</surname><given-names>Henry X.</given-names></name><name><surname>Vierling</surname><given-names>Gerhard</given-names></name><name><surname>Ward</surname><given-names>Raven</given-names></name><name><surname>Wilson</surname><given-names>Mark</given-names></name></person-group><article-title>The <italic><tp:taxon-name><tp:taxon-name-part taxon-name-part-type="genus" reg="Pleurothallis">Pleurothallis</tp:taxon-name-part> <tp:taxon-name-part taxon-name-part-type="species" reg="crateriformis">crateriformis</tp:taxon-name-part></tp:taxon-name></italic> complex (<tp:taxon-name><tp:taxon-name-part taxon-name-part-type="family" reg="Orchidaceae">Orchidaceae</tp:taxon-name-part></tp:taxon-name>): undescribed diversity and pollination biology of a newly recognized species group from Ecuador and Peru</article-title><source>PhytoKeys</source><day>09</day><month>02</month><year>2026</year><volume>270</volume><fpage>325</fpage><lpage>353</lpage><pub-id pub-id-type="doi">10.3897/phytokeys.270.175070</pub-id></mixed-citation></tp:treatment-meta><tp:nomenclature><tp:taxon-name><object-id xmlns:xlink="http://www.w3.org/1999/xlink" content-type="arpha" xlink:type="simple">75581CF5-3FFC-5A6D-82B0-42E7A69DD071</object-id>
                    		<tp:taxon-name-part taxon-name-part-type="genus" reg="Pleurothallis">Pleurothallis</tp:taxon-name-part> <tp:taxon-name-part taxon-name-part-type="species" reg="crateriformis">crateriformis</tp:taxon-name-part>
                    	</tp:taxon-name><tp:taxon-authority>C.Schweinf. (1951: 88, t. 26).</tp:taxon-authority><tp:nomenclature-citation-list><tp:nomenclature-citation><tp:taxon-name><tp:taxon-name-part taxon-name-part-type="genus" reg="Acronia">Acronia</tp:taxon-name-part> <tp:taxon-name-part taxon-name-part-type="species" reg="crateriformis">crateriformis</tp:taxon-name-part></tp:taxon-name><comment> (C. Schweinf.) Luer (<xref ref-type="bibr" rid="B16">2005</xref>: 120). Synonyms.</comment></tp:nomenclature-citation><tp:nomenclature-citation><tp:taxon-name><tp:taxon-name-part taxon-name-part-type="genus" reg="Zosterophyllanthos">Zosterophyllanthos</tp:taxon-name-part> <tp:taxon-name-part taxon-name-part-type="species" reg="crateriformis">crateriformis</tp:taxon-name-part></tp:taxon-name><comment> (C. Schweinf.) Szlach. &amp; Kułak (2006: 188).</comment></tp:nomenclature-citation></tp:nomenclature-citation-list></tp:nomenclature><tp:treatment-sec sec-type="Specimen examined"><title>Specimen examined.</title><p><bold>Peru • Junín</bold>: Tarma, Agua Dulce, on a tree in low highland forest, 2000 m, 17 March 1948, <italic>F. Woytkowski 35487</italic> (Holotype: UC-1217130!); Purchased in Europe from an unknown vendor, of unknown origin, flowered in cultivation in Neckargemünd, Germany, 13 Dec 2017, <italic>G. Vierling &amp; M. Wilson s.n</italic>. (flowers in spirits, COCO PL1014!).</p></tp:treatment-sec><ref-list><ref id="B16"><mixed-citation xmlns:xlink="http://www.w3.org/1999/xlink" xlink:type="simple">Luer CA (2005) Icones Pleurothallidinarum XXVII: <italic><tp:taxon-name><tp:taxon-name-part taxon-name-part-type="genus">Dryadella</tp:taxon-name-part></tp:taxon-name></italic> and <italic><tp:taxon-name><tp:taxon-name-part taxon-name-part-type="genus">Acronia</tp:taxon-name-part></tp:taxon-name></italic> section <italic>Macrophyllae-Fasciculatae</italic>. In: Monographs in Systematic Botany from the Missouri Botanical Garden 103: 1–311.</mixed-citation></ref></ref-list></tp:taxon-treatment>
