# Supplementary material for: The Pleurothallis crateriformis complex (Orchidaceae): undescribed diversity and pollination biology of a newly recognized species group from Ecuador and Peru
Source: PhytoKeys. 2026 Feb 9;270:325–53. doi: 10.3897/phytokeys.270.175070 (PMC12910285; doi:10.3897/phytokeys.270.175070)
Supplement: XML Treatment for Pleurothallis equipedites [file phytokeys.270.175070-treatment4.xml]

<!DOCTYPE tp:taxon-treatment
  PUBLIC "-//TaxonX//DTD Taxonomic Treatment Publishing DTD v0 20100105//EN" "tax-treatment-NSO.dtd">
<tp:taxon-treatment xmlns:tp="http://www.plazi.org/taxpub"><tp:treatment-meta><kwd-group><label>Taxon classification</label><kwd>
                <named-content content-type="kingdom">Plantae</named-content>
              </kwd><kwd>
                <named-content content-type="order">Asparagales</named-content>
              </kwd><kwd>
                <named-content content-type="family">Orchidaceae</named-content>
              </kwd></kwd-group><mixed-citation publication-type="journal"><person-group><name><surname>Jiménez</surname><given-names>Marco M.</given-names></name><name><surname>Iturralde</surname><given-names>Gabriel A.</given-names></name><name><surname>Lapo-González</surname><given-names>Nadia</given-names></name><name><surname>Garzón-Suárez</surname><given-names>Henry X.</given-names></name><name><surname>Vierling</surname><given-names>Gerhard</given-names></name><name><surname>Ward</surname><given-names>Raven</given-names></name><name><surname>Wilson</surname><given-names>Mark</given-names></name></person-group><article-title>The <italic><tp:taxon-name><tp:taxon-name-part taxon-name-part-type="genus" reg="Pleurothallis">Pleurothallis</tp:taxon-name-part> <tp:taxon-name-part taxon-name-part-type="species" reg="crateriformis">crateriformis</tp:taxon-name-part></tp:taxon-name></italic> complex (<tp:taxon-name><tp:taxon-name-part taxon-name-part-type="family" reg="Orchidaceae">Orchidaceae</tp:taxon-name-part></tp:taxon-name>): undescribed diversity and pollination biology of a newly recognized species group from Ecuador and Peru</article-title><source>PhytoKeys</source><day>09</day><month>02</month><year>2026</year><volume>270</volume><fpage>325</fpage><lpage>353</lpage><pub-id pub-id-type="doi">10.3897/phytokeys.270.175070</pub-id></mixed-citation></tp:treatment-meta><tp:nomenclature><tp:taxon-name><object-id xmlns:xlink="http://www.w3.org/1999/xlink" content-type="arpha" xlink:type="simple">F541E8B4-9C11-5516-A47B-422ADB129D38</object-id>
                    		<tp:taxon-name-part taxon-name-part-type="genus" reg="Pleurothallis">Pleurothallis</tp:taxon-name-part> <tp:taxon-name-part taxon-name-part-type="species" reg="equipedites">equipedites</tp:taxon-name-part>
                    	</tp:taxon-name><tp:taxon-authority>K.W.Holcomb (2023: 1).</tp:taxon-authority></tp:nomenclature><tp:treatment-sec sec-type="Holotype"><title>Holotype.</title><p>Ecuador • Without collection data. K.W. Holcomb 18306 (Holotype: GEO).</p></tp:treatment-sec><tp:treatment-sec sec-type="Additional specimen examined"><title>Additional specimen examined.</title><p><bold>Ecuador • Zamora-Chinchipe</bold>: vía Loja-Zamora, cerca de El Tambo, 1604 m, 7 September 2025, <italic>Marco M. Jiménez &amp; M. Jiménez Villalta 2651</italic> (<abbrev xmlns:xlink="http://www.w3.org/1999/xlink" content-type="institution" xlink:title="Universidad Particular de Loja" xlink:type="simple">HUTPL</abbrev> 15799!) (Figs <xref ref-type="fig" rid="F11">11</xref>, <xref ref-type="fig" rid="F12">12B</xref>).</p></tp:treatment-sec><tp:treatment-sec sec-type="Notes"><title>Notes.</title><p><italic><tp:taxon-name><tp:taxon-name-part taxon-name-part-type="genus" reg="Pleurothallis">Pleurothallis</tp:taxon-name-part> <tp:taxon-name-part taxon-name-part-type="species" reg="equipedites">equipedites</tp:taxon-name-part></tp:taxon-name></italic> was originally described in 2023 from a cultivated plant of unknown origin by Kevin Holcomb (<xref ref-type="bibr" rid="B10">Holcomb 2023</xref>), together with a photograph by R. Parsons of a plant found along a roadside between Loja and Zamora.</p><fig id="F11" position="float" orientation="portrait"><object-id xmlns:xlink="http://www.w3.org/1999/xlink" content-type="doi" xlink:type="simple">10.3897/phytokeys.270.175070.figure11</object-id><object-id xmlns:xlink="http://www.w3.org/1999/xlink" content-type="arpha" xlink:type="simple">2AF37E0B-6E3B-54B5-9E71-490D61F70814</object-id><label>Figure 11.</label><caption><p><italic><tp:taxon-name><tp:taxon-name-part taxon-name-part-type="genus" reg="Pleurothallis">Pleurothallis</tp:taxon-name-part> <tp:taxon-name-part taxon-name-part-type="species" reg="equipedites">equipedites</tp:taxon-name-part></tp:taxon-name></italic> K.W. Holcomb. <bold>A</bold>. Habit; <bold>B</bold>. Leaf; <bold>C</bold>. Flower, frontal view; <bold>D</bold>. Flower, ¾ view with a close-up of the adaxial surface of the sepals (<bold>E</bold>); <bold>F</bold>. Dorsal sepal; <bold>G</bold>. Synsepal, adaxial view; <bold>H</bold>. Petals; <bold>I</bold>. Lip, dorsal view; <bold>J</bold>. Lip, ventral view; <bold>K</bold>. Lip, ¾ view; <bold>L</bold>. Lip, column, ovary, and synsepal, dorsal view; <bold>M</bold>. Lateral view of the column, lip, and ovary; <bold>N</bold>. Dorsal view of the column, lip, and ovary, with a close-up of the surface of the ovary (<bold>O</bold>). Prepared by G.A. Iturralde based on M.M. Jiménez &amp; M. Jiménez Villalta <italic>2650 and 2651</italic>.</p></caption><graphic xmlns:xlink="http://www.w3.org/1999/xlink" xlink:href="phytokeys-270-325_article-175070__-g011.jpg" id="oo_1535889.jpg" position="float" orientation="portrait" xlink:type="simple"><uri content-type="original_file" xlink:type="simple">https://binary.pensoft.net/fig/1535889</uri></graphic></fig><p>Here, we confirm the presence of this species in Zamora-Chinchipe Province, southeastern Ecuador. Flowering individuals were found, photographed, and collected at the confirmed locality. Both dark- and pale-flowered forms were observed in this species.</p><fig id="F12" position="float" orientation="portrait"><object-id xmlns:xlink="http://www.w3.org/1999/xlink" content-type="doi" xlink:type="simple">10.3897/phytokeys.270.175070.figure12</object-id><object-id xmlns:xlink="http://www.w3.org/1999/xlink" content-type="arpha" xlink:type="simple">006B8601-1377-5649-847D-B68E80BDE7BF</object-id><label>Figure 12.</label><caption><p>Species in the <italic><tp:taxon-name><tp:taxon-name-part taxon-name-part-type="genus" reg="Pleurothallis">Pleurothallis</tp:taxon-name-part> <tp:taxon-name-part taxon-name-part-type="species" reg="crateriformis">crateriformis</tp:taxon-name-part></tp:taxon-name></italic> complex. <bold>A</bold>. <italic><tp:taxon-name><tp:taxon-name-part taxon-name-part-type="genus" reg="Pleurothallis">P.</tp:taxon-name-part> <tp:taxon-name-part taxon-name-part-type="species" reg="crateriformis">crateriformis</tp:taxon-name-part></tp:taxon-name></italic> (<italic>ex situ</italic> collection, photo by Gerhard Vierling); <bold>B</bold>. <italic><tp:taxon-name><tp:taxon-name-part taxon-name-part-type="genus" reg="Pleurothallis">P.</tp:taxon-name-part> <tp:taxon-name-part taxon-name-part-type="species" reg="equipedites">equipedites</tp:taxon-name-part></tp:taxon-name></italic> (<italic>ex situ</italic> collection, photo by Kevin Holcomb); <bold>C</bold>. <italic><tp:taxon-name><tp:taxon-name-part taxon-name-part-type="genus" reg="Pleurothallis">P.</tp:taxon-name-part> <tp:taxon-name-part taxon-name-part-type="species" reg="monteroae">monteroae</tp:taxon-name-part></tp:taxon-name></italic> (southeastern Ecuador, photo by Marco Jiménez); <bold>D</bold>. <italic><tp:taxon-name><tp:taxon-name-part taxon-name-part-type="genus" reg="Pleurothallis">P.</tp:taxon-name-part> <tp:taxon-name-part taxon-name-part-type="species" reg="nipterophylla">nipterophylla</tp:taxon-name-part></tp:taxon-name></italic> (<italic>ex situ</italic> collection, photo by Pontus Aratoun); <bold>E</bold>. <italic><tp:taxon-name><tp:taxon-name-part taxon-name-part-type="genus" reg="Pleurothallis">P.</tp:taxon-name-part> <tp:taxon-name-part taxon-name-part-type="species" reg="phymatodea">phymatodea</tp:taxon-name-part></tp:taxon-name></italic> (<italic>ex situ</italic> collection, photo by Ron Parsons); <bold>F</bold>. <italic><tp:taxon-name><tp:taxon-name-part taxon-name-part-type="genus" reg="Pleurothallis">P.</tp:taxon-name-part> <tp:taxon-name-part taxon-name-part-type="species" reg="pyelophera">pyelophera</tp:taxon-name-part></tp:taxon-name></italic> (<italic>ex situ</italic> collection of Ecuagenera, photo by Mark Wilson); <bold>G</bold>. <italic><tp:taxon-name><tp:taxon-name-part taxon-name-part-type="genus" reg="Pleurothallis">P.</tp:taxon-name-part> <tp:taxon-name-part taxon-name-part-type="species" reg="austrorientalis">austrorientalis</tp:taxon-name-part></tp:taxon-name></italic> (<italic>ex situ</italic> collection, photo by Grzegorz Gorbuz). Figure prepared by Marco M. Jiménez.</p></caption><graphic xmlns:xlink="http://www.w3.org/1999/xlink" xlink:href="phytokeys-270-325_article-175070__-g012.jpg" id="oo_1535890.jpg" position="float" orientation="portrait" xlink:type="simple"><uri content-type="original_file" xlink:type="simple">https://binary.pensoft.net/fig/1535890</uri></graphic></fig></tp:treatment-sec><ref-list><ref id="B10"><mixed-citation xmlns:xlink="http://www.w3.org/1999/xlink" xlink:type="simple">Holcomb KW (2023) <italic><tp:taxon-name><tp:taxon-name-part taxon-name-part-type="genus">Pleurothallis</tp:taxon-name-part> <tp:taxon-name-part taxon-name-part-type="species">equipedites</tp:taxon-name-part></tp:taxon-name></italic> K.W.Holcomb, sp. nov. <tp:taxon-name><tp:taxon-name-part taxon-name-part-type="subtribe">Pleurothallidinae</tp:taxon-name-part></tp:taxon-name> 2(6): 1.</mixed-citation></ref></ref-list></tp:taxon-treatment>
