# Supplementary material for: The Pleurothallis crateriformis complex (Orchidaceae): undescribed diversity and pollination biology of a newly recognized species group from Ecuador and Peru
Source: PhytoKeys. 2026 Feb 9;270:325–53. doi: 10.3897/phytokeys.270.175070 (PMC12910285; doi:10.3897/phytokeys.270.175070)
Supplement: XML Treatment for Pleurothallis nipterophylla [file phytokeys.270.175070-treatment5.xml]

<!DOCTYPE tp:taxon-treatment
  PUBLIC "-//TaxonX//DTD Taxonomic Treatment Publishing DTD v0 20100105//EN" "tax-treatment-NSO.dtd">
<tp:taxon-treatment xmlns:tp="http://www.plazi.org/taxpub"><tp:treatment-meta><kwd-group><label>Taxon classification</label><kwd>
                <named-content content-type="kingdom">Plantae</named-content>
              </kwd><kwd>
                <named-content content-type="order">Asparagales</named-content>
              </kwd><kwd>
                <named-content content-type="family">Orchidaceae</named-content>
              </kwd></kwd-group><mixed-citation publication-type="journal"><person-group><name><surname>Jiménez</surname><given-names>Marco M.</given-names></name><name><surname>Iturralde</surname><given-names>Gabriel A.</given-names></name><name><surname>Lapo-González</surname><given-names>Nadia</given-names></name><name><surname>Garzón-Suárez</surname><given-names>Henry X.</given-names></name><name><surname>Vierling</surname><given-names>Gerhard</given-names></name><name><surname>Ward</surname><given-names>Raven</given-names></name><name><surname>Wilson</surname><given-names>Mark</given-names></name></person-group><article-title>The <italic><tp:taxon-name><tp:taxon-name-part taxon-name-part-type="genus" reg="Pleurothallis">Pleurothallis</tp:taxon-name-part> <tp:taxon-name-part taxon-name-part-type="species" reg="crateriformis">crateriformis</tp:taxon-name-part></tp:taxon-name></italic> complex (<tp:taxon-name><tp:taxon-name-part taxon-name-part-type="family" reg="Orchidaceae">Orchidaceae</tp:taxon-name-part></tp:taxon-name>): undescribed diversity and pollination biology of a newly recognized species group from Ecuador and Peru</article-title><source>PhytoKeys</source><day>09</day><month>02</month><year>2026</year><volume>270</volume><fpage>325</fpage><lpage>353</lpage><pub-id pub-id-type="doi">10.3897/phytokeys.270.175070</pub-id></mixed-citation></tp:treatment-meta><tp:nomenclature><tp:taxon-name><object-id xmlns:xlink="http://www.w3.org/1999/xlink" content-type="arpha" xlink:type="simple">5D3C0C73-0A9D-5C2C-84A0-D637F5727BF5</object-id>
                    		<tp:taxon-name-part taxon-name-part-type="genus" reg="Pleurothallis">Pleurothallis</tp:taxon-name-part> <tp:taxon-name-part taxon-name-part-type="species" reg="nipterophylla">nipterophylla</tp:taxon-name-part>
                    	</tp:taxon-name><tp:taxon-authority>Luer (1976: 148).</tp:taxon-authority><tp:nomenclature-citation-list><tp:nomenclature-citation><tp:taxon-name><tp:taxon-name-part taxon-name-part-type="genus" reg="Acronia"/> <tp:taxon-name-part taxon-name-part-type="species" reg="nipterophylla"/></tp:taxon-name><comment> Synonyms. <tp:taxon-name><tp:taxon-name-part taxon-name-part-type="genus" reg="Acronia">Acronia</tp:taxon-name-part> <tp:taxon-name-part taxon-name-part-type="species" reg="nipterophylla">nipterophylla</tp:taxon-name-part></tp:taxon-name> (Luer) Luer (<xref ref-type="bibr" rid="B16">2005</xref>: 163).</comment></tp:nomenclature-citation><tp:nomenclature-citation><tp:taxon-name><tp:taxon-name-part taxon-name-part-type="genus" reg="Zosterophyllanthos">Zosterophyllanthos</tp:taxon-name-part> <tp:taxon-name-part taxon-name-part-type="species" reg="nipterophyllus">nipterophyllus</tp:taxon-name-part></tp:taxon-name><comment> (Luer) Szlach. &amp; Kułak (2006: 190).</comment></tp:nomenclature-citation></tp:nomenclature-citation-list></tp:nomenclature><tp:treatment-sec sec-type="Specimens examined"><title>Specimens examined.</title><p><bold>Ecuador • Zamora-Chinchipe</bold>: Epiphytic in forest along the new road between Loja and Zamora, 2250 m, 22 May 1988, <italic>Luer et al. 13586</italic> (MO-1244995!); Epiphytic in scrubby vegetation beside the road near km 35 between Loja and Zamora, ca. 1500 m, collected 5 August 1975, flowered in cultivation 14 February 1976 m, <italic>C. Luer, G. Luer &amp; S. Wilhelm 656</italic> (Holotype: SEL-000862!); between Loja and Zamora, near km 20, collected 11 February 1978, flowered in cultivation 1 May 1978, <italic>C. Luer, J. Luer &amp; M. Portilla 2906</italic> (SEL-55068!); Area of Estación Científica San Francisco, road Loja-Zamora, ca. 35 km from Loja, at entrance to David Neill’s 1 ha plot (off transect 2), 2100 m, 12 May 2005, <italic>F. Werner &amp; D. Armijos 2593</italic> (SEL-55067!).</p></tp:treatment-sec><tp:treatment-sec sec-type="Additional record"><title>Additional record.</title><p><bold>Ecuador • Morona-Santiago</bold>: Gualaquiza, 2240 m, 20 February 2025, observation in iNaturalist by Luis Salagaje, <ext-link xmlns:xlink="http://www.w3.org/1999/xlink" xlink:href="https://www.inaturalist.org/observations/262465969" ext-link-type="uri" xlink:type="simple">https://www.inaturalist.org/observations/262465969</ext-link> (Suppl. material <xref ref-type="supplementary-material" rid="S2">2</xref>).</p></tp:treatment-sec><tp:treatment-sec><!--Section generated to contain objects referenced in tp:taxon-treatment.--><supplementary-material xmlns:xlink="http://www.w3.org/1999/xlink" id="S2" position="float" orientation="portrait" xlink:type="simple"><object-id content-type="doi" xlink:type="simple">10.3897/phytokeys.270.175070.suppl2</object-id><object-id content-type="arpha" xlink:type="simple">0E879AF7-C9D0-506F-8FD2-ACB1F068B34B</object-id><label>Supplementary material 2</label><caption><p>iNaturalist record of <italic><tp:taxon-name><tp:taxon-name-part taxon-name-part-type="genus" reg="Pleurothallis">Pleurothallis</tp:taxon-name-part> <tp:taxon-name-part taxon-name-part-type="species" reg="nipterophylla">nipterophylla</tp:taxon-name-part></tp:taxon-name></italic></p></caption><statement content-type="dataType"><label>Data type</label><p>docx</p></statement><media xlink:href="phytokeys-270-325_article-175070__-s002.docx" mimetype="application" mime-subtype="vnd.openxmlformats-officedocument.wordprocessingml.document" position="float" orientation="portrait" id="oo_1535897.docx" xlink:type="simple"><uri content-type="original_file" xlink:type="simple">https://binary.pensoft.net/file/1535897</uri></media><permissions><license xlink:type="simple"><license-p>This dataset is made available under the Open Database License (<ext-link ext-link-type="uri" xlink:href="http://opendatacommons.org/licenses/odbl/1.0/" xlink:type="simple">http://opendatacommons.org/licenses/odbl/1.0/</ext-link>). The Open Database License (ODbL) is a license agreement intended to allow users to freely share, modify, and use this Dataset while maintaining this same freedom for others, provided that the original source and author(s) are credited.</license-p></license></permissions><attrib specific-use="authors"> Marco M. Jiménez, Gabriel A. Iturralde, Nadia Lapo-González, Henry X. Garzón-Suárez, Gerhard Vierling, Raven Ward, Mark Wilson</attrib></supplementary-material></tp:treatment-sec><ref-list><ref id="B16"><mixed-citation xmlns:xlink="http://www.w3.org/1999/xlink" xlink:type="simple">Luer CA (2005) Icones Pleurothallidinarum XXVII: <italic><tp:taxon-name><tp:taxon-name-part taxon-name-part-type="genus">Dryadella</tp:taxon-name-part></tp:taxon-name></italic> and <italic><tp:taxon-name><tp:taxon-name-part taxon-name-part-type="genus">Acronia</tp:taxon-name-part></tp:taxon-name></italic> section <italic>Macrophyllae-Fasciculatae</italic>. In: Monographs in Systematic Botany from the Missouri Botanical Garden 103: 1–311.</mixed-citation></ref></ref-list></tp:taxon-treatment>
