# Supplementary material for: The Pleurothallis crateriformis complex (Orchidaceae): undescribed diversity and pollination biology of a newly recognized species group from Ecuador and Peru
Source: PhytoKeys. 2026 Feb 9;270:325–53. doi: 10.3897/phytokeys.270.175070 (PMC12910285; doi:10.3897/phytokeys.270.175070)
Supplement: XML Treatment for Pleurothallis pyelophera [file phytokeys.270.175070-treatment7.xml]

<!DOCTYPE tp:taxon-treatment
  PUBLIC "-//TaxonX//DTD Taxonomic Treatment Publishing DTD v0 20100105//EN" "tax-treatment-NSO.dtd">
<tp:taxon-treatment xmlns:tp="http://www.plazi.org/taxpub"><tp:treatment-meta><kwd-group><label>Taxon classification</label><kwd>
                <named-content content-type="kingdom">Plantae</named-content>
              </kwd><kwd>
                <named-content content-type="order">Asparagales</named-content>
              </kwd><kwd>
                <named-content content-type="family">Orchidaceae</named-content>
              </kwd></kwd-group><mixed-citation publication-type="journal"><person-group><name><surname>Jiménez</surname><given-names>Marco M.</given-names></name><name><surname>Iturralde</surname><given-names>Gabriel A.</given-names></name><name><surname>Lapo-González</surname><given-names>Nadia</given-names></name><name><surname>Garzón-Suárez</surname><given-names>Henry X.</given-names></name><name><surname>Vierling</surname><given-names>Gerhard</given-names></name><name><surname>Ward</surname><given-names>Raven</given-names></name><name><surname>Wilson</surname><given-names>Mark</given-names></name></person-group><article-title>The <italic><tp:taxon-name><tp:taxon-name-part taxon-name-part-type="genus" reg="Pleurothallis">Pleurothallis</tp:taxon-name-part> <tp:taxon-name-part taxon-name-part-type="species" reg="crateriformis">crateriformis</tp:taxon-name-part></tp:taxon-name></italic> complex (<tp:taxon-name><tp:taxon-name-part taxon-name-part-type="family" reg="Orchidaceae">Orchidaceae</tp:taxon-name-part></tp:taxon-name>): undescribed diversity and pollination biology of a newly recognized species group from Ecuador and Peru</article-title><source>PhytoKeys</source><day>09</day><month>02</month><year>2026</year><volume>270</volume><fpage>325</fpage><lpage>353</lpage><pub-id pub-id-type="doi">10.3897/phytokeys.270.175070</pub-id></mixed-citation></tp:treatment-meta><tp:nomenclature><tp:taxon-name><object-id xmlns:xlink="http://www.w3.org/1999/xlink" content-type="arpha" xlink:type="simple">346D230C-00F1-5D0C-8FCE-8D58864BFB7C</object-id>
                    		<tp:taxon-name-part taxon-name-part-type="genus" reg="Pleurothallis">Pleurothallis</tp:taxon-name-part> <tp:taxon-name-part taxon-name-part-type="species" reg="pyelophera">pyelophera</tp:taxon-name-part>
                    	</tp:taxon-name><tp:taxon-authority>(Luer) Pfahl (2013: 1).</tp:taxon-authority><tp:nomenclature-citation-list><tp:nomenclature-citation><tp:taxon-name><tp:taxon-name-part taxon-name-part-type="genus" reg="Acronia">Acronia</tp:taxon-name-part> <tp:taxon-name-part taxon-name-part-type="species" reg="pyelophera">pyelophera</tp:taxon-name-part></tp:taxon-name><comment> Luer (2016: 247, f. 3.). Basionym.</comment></tp:nomenclature-citation></tp:nomenclature-citation-list></tp:nomenclature><tp:treatment-sec sec-type="Holotype"><title>Holotype.</title><p>Ecuador • Morona-Santiago: Without collection data, collected by Ecuagenera, cultivated in Howell, MI, Feb. 2006, L. O’Shaughnessy 3233 (Holotype: MO-2490851!).</p></tp:treatment-sec><tp:treatment-sec sec-type="Additional specimen examined"><title>Additional specimen examined.</title><p><bold>Ecuador • Zamora-Chinchipe</bold>: Cerca de Pachicutza, 1450 m, 26 September 2025, <italic>M. Jiménez 2669</italic> (<abbrev xmlns:xlink="http://www.w3.org/1999/xlink" content-type="institution" xlink:title="Universidad Particular de Loja" xlink:type="simple">HUTPL</abbrev>!).</p></tp:treatment-sec><tp:treatment-sec sec-type="Notes"><title>Notes.</title><p><italic><tp:taxon-name><tp:taxon-name-part taxon-name-part-type="genus" reg="Pleurothallis">Pleurothallis</tp:taxon-name-part> <tp:taxon-name-part taxon-name-part-type="species" reg="pyelophera">pyelophera</tp:taxon-name-part></tp:taxon-name></italic> was originally described as <italic><tp:taxon-name><tp:taxon-name-part taxon-name-part-type="genus" reg="Acronia">Acronia</tp:taxon-name-part> <tp:taxon-name-part taxon-name-part-type="species" reg="pyelophera">pyelophera</tp:taxon-name-part></tp:taxon-name></italic> Luer by <xref ref-type="bibr" rid="B17">Luer (2006)</xref> from an Ecuadorian specimen without a known locality, collected by Ecuagenera, presumably in Morona-Santiago Province, and subsequently imported and cultivated in Howell, Michigan, United States.</p><p>Here, we confirm the presence of this species in Zamora-Chinchipe Province, southeastern Ecuador. Flowering individuals were found, photographed, and collected at the confirmed locality. Both dark- and pale-flowered forms were observed in this species.</p></tp:treatment-sec><ref-list><ref id="B17"><mixed-citation xmlns:xlink="http://www.w3.org/1999/xlink" xlink:type="simple">Luer CA (2006) Icones Pleurothallidinarum XXVIII: A reconsideration of <italic><tp:taxon-name><tp:taxon-name-part taxon-name-part-type="genus">Masdevallia</tp:taxon-name-part></tp:taxon-name></italic>. Systematics of <italic><tp:taxon-name><tp:taxon-name-part taxon-name-part-type="genus">Specklinia</tp:taxon-name-part></tp:taxon-name></italic> and vegetatively similar taxa (<tp:taxon-name><tp:taxon-name-part taxon-name-part-type="family">Orchidaceae</tp:taxon-name-part></tp:taxon-name>). In: Monographs in Systematic Botany from the Missouri Botanical Garden 105: 1–281.</mixed-citation></ref></ref-list></tp:taxon-treatment>
